# Supplementary material for: Enhancing Transdermal Delivery: Investigating the Impact of Permeation Promoters on Ibuprofen Release and Penetration from Medical Patches—In Vitro Research
Source: Int J Mol Sci. 2023 Oct 26;24(21):15632. doi: 10.3390/ijms242115632 (PMC10650847; doi:10.3390/ijms242115632)
Supplement: Supplementary file 1 [file ijms-24-15632-s001.zip]

Archive with 1 entries (1 files):
- ijms-2659567-supplementary.pdf
